# Supplementary material for: A Comprehensive Spectroscopic Analysis of the Ibuprofen Binding with Human Serum Albumin, Part I
Source: Pharmaceuticals (Basel). 2020 Aug 21;13(9):205. doi: 10.3390/ph13090205 (PMC7557384; doi:10.3390/ph13090205)
Supplement: Supplementary file 1 [file pharmaceuticals-13-00205-s001.zip]

Archive with 10 entries (10 files):
- Supplementary caption.docx
- Supplementary Figure S1.docx
- Supplementary Figure S2.docx
- Supplementary Figure S3.doc
- Supplementary Figure S4.docx
- Supplementary Figure S5.docx
- Supplementary Figure S6.doc
- Supplementary Figure S7.doc
- Supplementary Figure S8.doc
- Supplementary Figure S9.docx
